# Supplementary material for: Circumventing Drug Treatment? Intrinsic Lethal Effects of Polyethyleneimine (PEI)-Functionalized Nanoparticles on Glioblastoma Cells Cultured in Stem Cell Conditions
Source: Cancers (Basel). 2021 May 27;13(11):2631. doi: 10.3390/cancers13112631 (PMC8198814; doi:10.3390/cancers13112631)
Supplement: Supplementary file 1 [file cancers-13-02631-s001.zip]

Archive with 3 entries (2 files):
- supplementary material/
- supplementary material/cancers-1180960-final-suppl-done.pdf
- supplementary material/File S1. Original western blot figures.pdf
